# Supplementary material for: Risk of Menstrual Dysfunction, Low Energy Availability, Eating Disorders and Injury in the First All-Female UK Military Team Rowing 3000 Miles Across the Atlantic
Source: Sports (Basel). 2026 Jun 22;14(6):256. doi: 10.3390/sports14060256 (PMC13306676; doi:10.3390/sports14060256)
Supplement: Supplementary file 1 [file sports-14-00256-s001.zip]

Archive with 1 entries (1 files):
- sports-4330555-supplementary.pdf
